# Supplementary material for: Serum steroid profiling of hepatocellular carcinoma associated with hyperadrenocorticism in dogs: A preliminary study
Source: Front Vet Sci. 2022 Sep 28;9:1014792. doi: 10.3389/fvets.2022.1014792 (PMC9554308; doi:10.3389/fvets.2022.1014792)
Supplement: Supplementary file 1 [file Data_Sheet_1.xlsx]

## Sheet: S1
TableS1. Information of Standard and Isotope-labelled Internal standard
Sr No	Native Standard	Stable isotope-labelled Internal Standard	Stock Solution (10ppm)	Working solution (100ppb)
1	Progesterone	Progesterone-d9	10	100
2	17𝜶-OH progesterone	17𝜶-OH progesterone-13C3	10	100
3	Cortisol	Cortisol-d4	10	100
4	Cortisone	Cortisone-d8	10	100
5	Corticosterone	Corticosterone-d4	10	100
6	11-deoxycorticosterone	11-deoxycorticosterone-13C3	10	100
7	11-deoxycortisol	11-deoxycortisol-d5	10	100
8	21-deoxycortisol	21-deoxycortisol-d8	10	100
9	Aldosterone	Aldosterone-d4	10	100
10	Androstenedione	Androstenedione -13C3	10	100
11	Testosterone	Testosterone-13C3	10	100
12	Pregnenolone	Pregnenolone-d4	10	100
13	17𝜶-OH pregnenolone	17𝜶-OH pregnenolone-13C3d2	10	100
14	Etiocholanolone	Etiocholanolone-d5	10	100
15	Dehydroepiandrosterone	Dehydroepiandrosterone-d5	10	100
16	Dihydrotestosterone	Dihydrotestosterone-d3	10	100
17	Tetrahydrocortisol	Tetrahydrocortisol-d5	10	100
18	Tetrahydrocortisone	Tetrahydrocortisone-d5	10	100
19	Tetrahydro-11-deoxycortisol	Tetrahydro-11-deoxycortisol-d5	10	100

## Sheet: S2 (a) and (b)
TableS2. Gradienet programs and ionization setting of the column
(a) Non-derivatization method
Pump system	Mobile phase A	0.1% formic acid in double distilled water in DDW
	Mobile phase B	0.1% formic acid in Methanol
Temperature		50℃
Gradient condition pump system	Mobile phase A (%)	Mobile phase B (%)	Flow rate (ml/min)
0 min	60	40	0.4
0.50 min	60	40	0.4
0.51 min	60	40	0.8
3.00 min	60	40	0.8
19.00 min	15	85	0.8
19. 50 min	0	100	0.8
21.00 min	0	100	0.8
21.01 min	60	40	0.4
Ion source	Sheath gas temp (℃)	Sheath gas flow rate (L/min)	Drying gas temperature (℃)	Drying gas flow rate (L/min)	Nebulizer (psi)	Capillary (V)
Electronspray Ionization	350	12	290	19	40	3500
(b) Keto-derivatization method
Pump system	Mobile phase A	Double Distilled Water
	Mobile phase B	Acetronitrile
Temperature		50℃
Gradient condition pump system	Mobile phase A (%)	Mobile phase B (%)	Flow rate (ml/min)
0 min	65	35	0.4
1.50 min	65	35	0.4
1.51 min	65	35	0.8
17.00 min	40	60	0.8
17.01 min	0	100	0.8
18. 50 min	0	100	0.8
18.51 min	65	35	0.4
Ion source	Sheath gas temp (℃)	Sheath gas flow rate (L/min)	Drying gas temperature (℃)	Drying gas flow rate (L/min)	Nebulizer (psi)	Capillary (V)
Electronspray Ionization	350	12	290	17	20	3500

## Sheet: S3 (a) and (b)
Table S3.Multiple-reaction monitoring conditions for steroids and their internal standards.
(a) Non-derivatization method
Sr No.	Native STD/ Stable isotope labeled IS	Precursor ion (m/z)	Quantifier (m/z)	Qualifier (m/z)	Collision Energy (V) Quantifier	Collision Energy (V) Qualifier	Polarity
1	Progesterone	315.2	97	108.9	24	28	+
2	Progesterone-d9	325	100.1	113.2	20	32	+
3	17𝜶-OH progesterone	331.2	109.1	97.2	28	44	+
4	17𝜶-OH progesterone-13C3	334	100.2	81.2	32	68	+
5	Cortisol	363.2	121.1	91	32	68	+
6	Cortisol-d4	367.4	121	97.1	24	52	+
7	Cortisone	361.2	163	91.1	25	70	+
8	Cortisone-d8	369.2	168.2	93.4	20	72	+
9	Corticosterone	347.2	121.2	91	28	68	+
10	Corticosterone-d4	351.4	121	97.1	44	40	+
11	11-deoxycorticosterone	331.5	109.2	97	32	20	+
12	11-deoxycorticosterone-13C3	334.1	100	112.1	24	28	+
13	11-deoxycortisol	347.2	97.1	109	32	28	+
14	11-deoxycortisol-d5	352	100.3	113.1	28	28	+
15	21-deoxycortisol	347.5	91.1	311.6	72	16	+
16	21-deoxycortisol-d8	355.3	319.3	125.2	16	24	+
17	Aldosterone	361.2	343.3	91.1	20	80	+
18	Aldosterone-d4	365.3	347.2	97	20	36	+
19	Androstenedione	287.2	97.1	109.1	20	24	+
20	Androstenedione -13C3	290	100	112	28	28	+
21	Testosterone	289.2	97.1	109	20	28	+
22	Testosterone-13C3	292	100.1	111.9	28	20	+
(b) Keto-derivatization method
Sr No.	Native STD/ Stable isotope labeled IS	Precursor ion (m/z)	Quantifier (m/z)	Qualifier (m/z)	Collision Energy (V) Quantifier	Collision Energy (V) Qualifier	Polarity
1	Pregnenolone	431.4	372.2	126.1	24	44	+
2	Pregnenolone-d4	435.5	376.3	130.1	28	48	+
3	17𝜶-OH pregnenolone	447.3	370.2	388.2	28	20	+
4	17𝜶-OH pregnenolone-13C3d2	451.4	374.2	392.4	28	24	+
5	Etiocholanolone	405.5	346.2	91.1	28	72	+
6	Etiocholanolone-d5	410.3	351.2	105	16	72	+
7	Dehydroepiandrosterone	403.4	344.2	105.1	28	68	+
8	Dehydroepiandrosterone-d5	408	349.2	162.2	28	48	+
9	Dihydrotestosterone	405.4	346.2	91.1	32	80	+
10	Dihydrotestosterone-d3	408.5	349.2	81.1	24	60	+
11	Tetrahydrocortisol	481	118.1	116	56	44	+
12	Tetrahydrocortisol-d5	486	118.2	60.1	48	68	+
13	Tetrahydrocortisone	479	118	59.1	40	64	+
14	Tetrahydrocortisone-d5	484	118	116.1	52	40	+
15	Tetrahydro-11-deoxycortisol	465	118.1	59.1	48	80	+
16	Tetrahydro-11-deoxycortisol-d5	470	118.1	115.9	44	44	+

## Sheet: S4 (a) and (b)
Table S4. Assay performance of the Instumental Detection Limit (IDL) and Method Detection Limit (MDL)
(a) Non-derivatization method
Steroid Hormones (11)	IDL (pg)	MDL (ng/ mL)
Cortisol (F)	0.02	0.13
Cortisone (E)	0.02	0.18
11-deoxycortisol (11-DF )	0.01	0.06
11-deoxycorticosterone (11-DOC )	0.02	0.02
Corticosterone (B)	0.02	0.04
Progesterone (P4)	0.01	0.01
17α-OH progesterone (17a-OHP4)	0.01	0.09
Androstenedione (A4)	0.03	0.09
Testosterone (T)	0.01	0.19
21-deoxycortisol (21-DF)	0.01	0.03
Aldosterone (Aldo)	0.06	0.06
(b) Keto-derivatization method
Steroid Hormones (8)	IDL (pg)	MDL (ng/ mL)
Pregnenolone (P5)	0.02	0.03
17α-OH pregnenolone (17a-OHP5)	0.02	0.02
Tetrahydrocortisol (THF)	0.02	0.03
Tetrahydrocortisone (THE)	0.04	0.02
Tetrahydrodeoxycortisol (THS)	0.01	0.02
Dehydroepiandrosterone (DHEA)	0.03	0.04
Dihydrotestosterone (DHT)	0.04	0.01
Etiocholanolone (Etio)	0.02	0.06
